# Supplementary material for: Survival Impact of Current-Smoking-Related COPD or COPD with Acute Exacerbation on Bladder Preservation through Concurrent Chemoradiotherapy for Muscle-Invasive Bladder Urothelial Carcinoma
Source: J Pers Med. 2021 Sep 26;11(10):958. doi: 10.3390/jpm11100958 (PMC8539205; doi:10.3390/jpm11100958)
Supplement: Supplementary file 1 [file jpm-11-00958-s001.zip]

Archive with 1 entries (1 files):
- jpm-1370650-supplementary.pdf
